# Supplementary material for: Machine learning analysis of gene expression profile reveals a novel diagnostic signature for osteoporosis
Source: J Orthop Surg Res. 2021 Mar 15;16:189. doi: 10.1186/s13018-021-02329-1 (PMC7958453; doi:10.1186/s13018-021-02329-1)
Supplement: Supplementary file 3 — Additional file 3. Table S1. The full list of significantly enriched GO terms and KEGG pathways based on the 176 genes of the green module. [file 13018_2021_2329_MOESM3_ESM.xlsx]

## Sheet: GO
	ONTOLOGY	ID	Description	GeneRatio	BgRatio	pvalue	p.adjust	qvalue	geneID	Count
GO:0016446	BP	GO:0016446	somatic hypermutation of immunoglobulin genes	4/150	16/17653	8.41863e-06	0.0124565	0.0118227	PMS2P5/PMS2/PMS2P3/PMS2P1	4
GO:0002566	BP	GO:0002566	somatic diversification of immune receptors via somatic mutation	4/150	17/17653	1.09363e-05	0.0124565	0.0118227	PMS2P5/PMS2/PMS2P3/PMS2P1	4
GO:0045058	BP	GO:0045058	T cell selection	5/150	45/17653	3.84905e-05	0.0292271	0.0277402	LY9/SLAMF6/ZAP70/CARD11/GATA3	5
GO:0032620	BP	GO:0032620	interleukin-17 production	4/150	26/17653	6.47271e-05	0.0368621	0.0349867	LY9/SLAMF6/RFTN1/PRKCQ	4
GO:0070475	BP	GO:0070475	rRNA base methylation	3/150	11/17653	9.43843e-05	0.0408948	0.0388142	NSUN5/NSUN5P2/NSUN5P1	3
GO:1903039	BP	GO:1903039	positive regulation of leukocyte cell-cell adhesion	9/150	224/17653	0.000128221	0.0408948	0.0388142	LCK/ZAP70/CARD11/GATA3/PRKCQ/CD6/CD5/ETS1/CD27	9
GO:0072676	BP	GO:0072676	lymphocyte migration	6/150	94/17653	0.00014988	0.0408948	0.0388142	S1PR1/ZAP70/GCSAM/MYO1G/GATA3/ITGB7	6
GO:0050851	BP	GO:0050851	antigen receptor-mediated signaling pathway	10/150	282/17653	0.000151339	0.0408948	0.0388142	LCK/ZAP70/RFTN1/GCSAM/ITK/CARD11/PVRIG/GATA3/PRKCQ/LPXN	10
GO:0032740	BP	GO:0032740	positive regulation of interleukin-17 production	3/150	13/17653	0.000161568	0.0408948	0.0388142	LY9/SLAMF6/PRKCQ	3
GO:0032300	CC	GO:0032300	mismatch repair complex	4/156	15/18698	5.92406e-06	0.00121438	0.00112144	PMS2P5/PMS2/PMS2P3/PMS2P1	4
GO:0001772	CC	GO:0001772	immunological synapse	5/156	33/18698	7.45015e-06	0.00121438	0.00112144	LCK/ZAP70/CARD11/PRKCQ/CD6	5
GO:0045121	CC	GO:0045121	membrane raft	10/156	302/18698	0.000229014	0.0191655	0.0176988	LCK/S1PR1/ATP1A1/CAPN2/KCNA3/ZAP70/RFTN1/CBLB/TUBB/CARD11	10
GO:0098857	CC	GO:0098857	membrane microdomain	10/156	303/18698	0.000235159	0.0191655	0.0176988	LCK/S1PR1/ATP1A1/CAPN2/KCNA3/ZAP70/RFTN1/CBLB/TUBB/CARD11	10
GO:0098589	CC	GO:0098589	membrane region	10/156	314/18698	0.000312407	0.0201721	0.0186284	LCK/S1PR1/ATP1A1/CAPN2/KCNA3/ZAP70/RFTN1/CBLB/TUBB/CARD11	10
GO:1990391	CC	GO:1990391	DNA repair complex	4/156	41/18698	0.000371265	0.0201721	0.0186284	PMS2P5/PMS2/PMS2P3/PMS2P1	4
GO:0042101	CC	GO:0042101	T cell receptor complex	3/156	19/18698	0.000500406	0.0233046	0.0215212	ZAP70/CARD11/CD6	3

## Sheet: KEGG
	ID	Description	GeneRatio	BgRatio	pvalue	p.adjust	qvalue	geneID	Count
hsa04660	hsa04660	T cell receptor signaling pathway	7/72	104/8036	3.66771e-05	0.00693198	0.00648606	3932/7535/868/3702/84433/5588/1019	7
