# Supplementary material for: Machine learning analysis of gene expression profile reveals a novel diagnostic signature for osteoporosis
Source: J Orthop Surg Res. 2021 Mar 15;16:189. doi: 10.1186/s13018-021-02329-1 (PMC7958453; doi:10.1186/s13018-021-02329-1)
Supplement: Supplementary file 4 — Additional file 4. Table S2. The top 50 genes screened from PPI network and respective scores. [file 13018_2021_2329_MOESM4_ESM.xlsx]

## Sheet: Sheet1
TableS2 Top 50 in network string_interactions.tsv ranked by MNC method
Rank	Name	Score
1	LCK	14
1	IKZF1	14
3	ZAP70	13
4	ITK	11
5	CARD11	10
5	HUWE1	10
5	GATA3	10
8	CD5	9
9	UBR4	8
9	NAT10	8
11	DIEXF	7
12	CD27	6
12	MTOR	6
12	LY9	6
15	CHD4	5
15	CBLB	5
15	PRKCQ	5
15	VPRBP	5
15	TRIM32	5
15	KCTD7	5
15	CD6	5
15	MDN1	5
23	FTSJ1	4
23	CCND2	4
23	MTA2	4
23	EXOSC10	4
23	DDX56	4
23	CAPN2	4
23	P2RY8	4
23	TRMT2B	4
23	NSUN5	4
32	ITGB7	3
32	VPS11	3
32	VPS13D	3
32	CDK4	3
32	WDR77	3
32	TRRAP	3
32	PHC1	3
32	ITPR3	3
32	ETS1	3
32	GCN1L1	3
32	HTT	3
32	SLAMF6	3
44	INVS	2
44	SNRNP200	2
44	PRPF19	2
44	MYO1G	2
44	ESYT1	2
44	ESYT2	2
44	IL10RA	2
